# Supplementary material for: Deciphering Genetic Architecture of Feed Conversion Ratio and Growth Traits in Yorkshire Pig
Source: Genes (Basel). 2026 Feb 27;17(3):289. doi: 10.3390/genes17030289 (PMC13026285; doi:10.3390/genes17030289)
Supplement: Supplementary file 1 [file genes-17-00289-s001.zip]

Archive with 1 entries (1 files):
- genes-4176587-supplementary.pdf
